# Supplementary material for: Emergence of Highly Pathogenic Avian Influenza A Virus (H5N1) of Clade 2.3.4.4b in Egypt, 2021–2022
Source: Pathogens. 2023 Jan 5;12(1):90. doi: 10.3390/pathogens12010090 (PMC9863303; doi:10.3390/pathogens12010090)
Supplement: Supplementary file 1 [file pathogens-12-00090-s001.zip]

Archive with 1 entries (1 files):
- pathogens-2115535-supplementary.pdf
